# Supplementary material for: Transcriptome and physiological analyses provide insights into the leaf epicuticular wax accumulation mechanism in yellowhorn
Source: Hortic Res. 2021 Jun 1;8:134. doi: 10.1038/s41438-021-00564-5 (PMC8167135; doi:10.1038/s41438-021-00564-5)
Supplement: Supplementary file 1 — Response Additional File3 [file 41438_2021_564_MOESM1_ESM.xlsx]

## Sheet: Sheet1
		raw data								normalization data
		G-I	G-O	NG-I	NG-O	max	min	max-min		G-I	G-O	NG-I	NG-O
MSTRG.1991.2	qRT-PCR	0.894736	1.48502	0.605052	1.2479	1.48502	0.605052	0.87997	1	1.01678	1.68758	0.687582	1.41812
	RNA-seq	22.216	43.5711	27.8027	40.4141	43.5711	22.216	21.355	MSTRG.1991.2	1.04032	2.04032	1.30193	1.89249
										G-I	G-O	NG-I	NG-O
MSTRG.6951.2	qRT-PCR	0.840134	1.59407	0.612853	1.25531	1.59407	0.612853	0.981212	1	0.85622	1.62459	0.624588	1.27934
	RNA-seq	0.925738	2.0327	0.559275	2.09609	2.09609	0.559275	1.53682	MSTRG.6951.2	0.602373	1.32267	0.363917	1.36392
										G-I	G-O	NG-I	NG-O
EVM0020978.1	qRT-PCR	1.14239	1.28931	0.514916	1.33944	1.33944	0.514916	0.824526	1	1.38551	1.5637	0.624499	1.6245
	RNA-seq	0.280844	0.360338	0.250961	0.581678	0.581678	0.250961	0.330717	EVM0020978.1	0.849197	1.08957	0.75884	1.75884
										G-I	G-O	NG-I	NG-O
EVM0018364.1	qRT-PCR	1.13562	1.20063	0.555169	1.32834	1.32834	0.555169	0.773172	1	1.46878	1.55287	0.71804	1.71804
	RNA-seq	0.304017	0.376912	0.166203	0.529592	0.529592	0.166203	0.36339	EVM0018364.1	0.836613	1.03721	0.457368	1.45737
										G-I	G-O	NG-I	NG-O
EVM0019328.1	qRT-PCR	0.922365	1.48818	0.610991	1.3201	1.48818	0.610991	0.877188	1	1.0515	1.69653	0.696534	1.50492
	RNA-seq	3.81379	6.91068	3.11185	6.20757	6.91068	3.11185	3.79883	EVM0019328.1	1.00394	1.81916	0.819159	1.63407
										G-I	G-O	NG-I	NG-O
EVM0023021.1	qRT-PCR	1.77558	3.41512	1.59488	2.03965	3.41512	1.59488	1.82024		0.975465	1.87619	0.876188	1.12054
	RNA-seq	0.154602	0.384841	0.0478127	0.203713	0.384841	0.0478127	0.337028	EVM0023021.1	0.458722	1.14187	0.141866	0.604438
