# Supplementary material for: Transcriptome and physiological analyses provide insights into the leaf epicuticular wax accumulation mechanism in yellowhorn
Source: Hortic Res. 2021 Jun 1;8:134. doi: 10.1038/s41438-021-00564-5 (PMC8167135; doi:10.1038/s41438-021-00564-5)
Supplement: Supplementary file 6 — Supplementary TableS1 [file 41438_2021_564_MOESM6_ESM.xlsx]

## Sheet: groupI
t_name	Swissprot_annotation
EVM0016384.1	Probable mannitol dehydrogenase GN=CAD OS=Fragaria ananassa (Strawberry) PE=2 SV=1
EVM0023021.1	Putative lipid-transfer protein DIR1 (Precursor) GN=DIR1 OS=Arabidopsis thaliana (Mouse-ear cress) PE=1 SV=1
EVM0017924.1	Long chain acyl-CoA synthetase 7, peroxisomal GN=LACS7 OS=Arabidopsis thaliana (Mouse-ear cress) PE=1 SV=2
MSTRG.1376.1	ABC transporter I family member 11, chloroplastic (Precursor) GN=MUA22.10 OS=Arabidopsis thaliana (Mouse-ear cress) PE=2 SV=1
MSTRG.14809.1	Protein FAR-RED IMPAIRED RESPONSE 1 GN=FAR1 OS=Arabidopsis thaliana (Mouse-ear cress) PE=1 SV=1
EVM0006917.1	Enoyl-CoA hydratase 2, peroxisomal GN=ECH2 OS=Arabidopsis thaliana (Mouse-ear cress) PE=1 SV=1
EVM0021755.1	Vacuolar protein sorting-associated protein 24 homolog 1 GN=MRN17.18 OS=Arabidopsis thaliana (Mouse-ear cress) PE=1 SV=1
MSTRG.1984.4	Acetyl-CoA acetyltransferase, cytosolic 1 GN=MIF21.12 OS=Arabidopsis thaliana (Mouse-ear cress) PE=2 SV=1
EVM0014003.1	Acyl-CoA-binding domain-containing protein 3 (Precursor) GN=ACBP3 OS=Arabidopsis thaliana (Mouse-ear cress) PE=1 SV=1
MSTRG.338.1	Protein DEHYDRATION-INDUCED 19 homolog 3 GN=DI19-3 OS=Arabidopsis thaliana (Mouse-ear cress) PE=1 SV=1
EVM0008845.1	Alcohol dehydrogenase-like 6 GN=At5g24760 OS=Arabidopsis thaliana (Mouse-ear cress) PE=2 SV=2
EVM0022966.1	ABC transporter A family member 7 GN=T23J7.110 OS=Arabidopsis thaliana (Mouse-ear cress) PE=3 SV=2
MSTRG.4254.4	Methylsterol monooxygenase 2-2 GN=F22G5.23 OS=Arabidopsis thaliana (Mouse-ear cress) PE=2 SV=1
EVM0004828.1	Small heat shock protein, chloroplastic (Precursor) GN=HSP23 OS=Oxybasis rubra (Red goosefoot) PE=2 SV=1
MSTRG.6350.2	Heat shock 70 kDa protein 17 (Precursor) OS=Arabidopsis thaliana (Mouse-ear cress) PE=1 SV=1
EVM0006238.1	Omega-3 fatty acid desaturase, chloroplastic (Precursor) GN=FAD7A-1 OS=Ricinus communis (Castor bean) PE=2 SV=1
EVM0006571.1	Vacuolar protein sorting-associated protein 22 homolog 1 GN=VP22-1 OS=Arabidopsis thaliana (Mouse-ear cress) PE=2 SV=2

## Sheet: groupII
t_name	Swissprot_annotation
EVM0024607.1	1,4-dihydroxy-2-naphthoyl-CoA synthase, peroxisomal GN=MENB OS=Arabidopsis thaliana (Mouse-ear cress) PE=1 SV=2
MSTRG.14432.1	ABC transporter I family member 1 GN=F9N12.11 OS=Arabidopsis thaliana (Mouse-ear cress) PE=2 SV=1
MSTRG.1991.2	Long chain acyl-CoA synthetase 8 GN=LACS8 OS=Arabidopsis thaliana (Mouse-ear cress) PE=1 SV=1
MSTRG.6951.2	Ultraviolet-B receptor UVR8 GN=UVR8 OS=Arabidopsis thaliana (Mouse-ear cress) PE=1 SV=1
EVM0019328.1	ABC transporter G family member 14 OS=Arabidopsis thaliana (Mouse-ear cress) PE=2 SV=1
MSTRG.15763.1	Diacylglycerol O-acyltransferase 1 GN=F3P11.5 OS=Arabidopsis thaliana (Mouse-ear cress) PE=1 SV=2
MSTRG.19019.16	ABC transporter G family member 36 GN=F23H11.19 OS=Arabidopsis thaliana (Mouse-ear cress) PE=1 SV=1

## Sheet: groupIII
t_name	Swissprot_annotation
EVM0010839.1	Vesicle-associated membrane protein 711 GN=F10N7.40 OS=Arabidopsis thaliana (Mouse-ear cress) PE=1 SV=2
EVM0012846.1	Acyl-[acyl-carrier-protein] desaturase, chloroplastic (Precursor) OS=Ricinus communis (Castor bean) PE=1 SV=1
EVM0004772.1	Universal stress protein A-like protein GN=At3g01520 OS=Arabidopsis thaliana (Mouse-ear cress) PE=1 SV=2
MSTRG.5844.1	ABC transporter C family member 10 GN=F17J16.190 OS=Arabidopsis thaliana (Mouse-ear cress) PE=2 SV=2
