# Supplementary material for: Transcriptome and physiological analyses provide insights into the leaf epicuticular wax accumulation mechanism in yellowhorn
Source: Hortic Res. 2021 Jun 1;8:134. doi: 10.1038/s41438-021-00564-5 (PMC8167135; doi:10.1038/s41438-021-00564-5)
Supplement: Supplementary file 7 — Supplementary TableS2 [file 41438_2021_564_MOESM7_ESM.xlsx]

## Sheet: groupI
t_name
EVM0022209.1	Trihelix transcription factor GT-2 GN=GT-2 OS=Arabidopsis thaliana (Mouse-ear cress) PE=2 SV=1
EVM0024289.1	Trihelix transcription factor GT-2 GN=GT-2 OS=Arabidopsis thaliana (Mouse-ear cress) PE=2 SV=1
MSTRG.10134.6	B3 domain-containing transcription factor VRN1 GN=VRN1 OS=Arabidopsis thaliana (Mouse-ear cress) PE=1 SV=1
EVM0000749.1	Ethylene-responsive transcription factor ERF062 GN=ERF062 OS=Arabidopsis thaliana (Mouse-ear cress) PE=2 SV=1
MSTRG.12038.2	Probable WRKY transcription factor 50 GN=WRKY50 OS=Arabidopsis thaliana (Mouse-ear cress) PE=2 SV=1
EVM0022609.1	Probable WRKY transcription factor 50 GN=WRKY50 OS=Arabidopsis thaliana (Mouse-ear cress) PE=2 SV=1
EVM0005850.1	Ethylene-responsive transcription factor ERF021 GN=ERF021 OS=Arabidopsis thaliana (Mouse-ear cress) PE=2 SV=1
MSTRG.13092.1	MADS-box protein JOINTLESS GN=J OS=Solanum lycopersicum (Tomato) PE=1 SV=1
EVM0004172.1	bZIP transcription factor 60 GN=BZIP60 OS=Arabidopsis thaliana (Mouse-ear cress) PE=2 SV=1
MSTRG.14075.2	Trihelix transcription factor ASIL2 {ECO:0000305} OS=Arabidopsis thaliana (Mouse-ear cress) PE=2 SV=1
EVM0002211.1	Dof zinc finger protein DOF1.5 GN=F28N24.35 OS=Arabidopsis thaliana (Mouse-ear cress) PE=1 SV=1
EVM0004271.1	Transcription factor bHLH36 GN=MIO24.9 OS=Arabidopsis thaliana (Mouse-ear cress) PE=2 SV=1
MSTRG.15452.1	GATA transcription factor 9 GN=GATA9 OS=Arabidopsis thaliana (Mouse-ear cress) PE=2 SV=1
EVM0000751.1	Myb-related protein Myb4 GN=OSJNBa0073E02.6 OS=Oryza sativa subsp. japonica (Rice) PE=2 SV=2
MSTRG.15531.2	Myb-related protein Myb4 GN=OSJNBa0073E02.6 OS=Oryza sativa subsp. japonica (Rice) PE=2 SV=2
EVM0005334.1	Transcription factor bHLH35 GN=MUL3.10 OS=Arabidopsis thaliana (Mouse-ear cress) PE=2 SV=1
MSTRG.16378.2	Transcription factor bHLH35 GN=MUL3.10 OS=Arabidopsis thaliana (Mouse-ear cress) PE=2 SV=1
EVM0000589.1	Transcription factor bHLH35 GN=MUL3.10 OS=Arabidopsis thaliana (Mouse-ear cress) PE=2 SV=1
EVM0015874.1	WRKY transcription factor 6 GN=WRKY6 OS=Arabidopsis thaliana (Mouse-ear cress) PE=1 SV=1
EVM0023676.1	Transcription factor MYB1R1 OS=Solanum tuberosum (Potato) PE=2 SV=1
EVM0009683.1	Putative Myb family transcription factor At1g14600 GN=At1g14600 OS=Arabidopsis thaliana (Mouse-ear cress) PE=2 SV=2
EVM0013955.1	B-box zinc finger protein 32 {ECO:0000303|PubMed:19920209} OS=Arabidopsis thaliana (Mouse-ear cress) PE=1 SV=1
MSTRG.20468.3	Protein REVEILLE 7 GN=F15H18.16 OS=Arabidopsis thaliana (Mouse-ear cress) PE=2 SV=1
MSTRG.2201.3	Ethylene-responsive transcription factor-like protein At4g13040 GN=At4g13040 OS=Arabidopsis thaliana (Mouse-ear cress) PE=2 SV=2
MSTRG.2579.1	Probable WRKY transcription factor 51 GN=WRKY51 OS=Arabidopsis thaliana (Mouse-ear cress) PE=2 SV=1
EVM0009657.1	GATA transcription factor 26 GN=GATA26 OS=Arabidopsis thaliana (Mouse-ear cress) PE=2 SV=1
MSTRG.4897.1	Transcription factor MYB108 GN=F5E6.18 OS=Arabidopsis thaliana (Mouse-ear cress) PE=1 SV=1
EVM0006642.1	Ethylene-responsive transcription factor 2 GN=ERF2 OS=Nicotiana sylvestris (Wood tobacco) PE=2 SV=1
EVM0001843.1	Ethylene-responsive transcription factor 2 GN=ERF2 OS=Nicotiana sylvestris (Wood tobacco) PE=2 SV=1
MSTRG.5860.3	Probable WRKY transcription factor 30 GN=WRKY30 OS=Arabidopsis thaliana (Mouse-ear cress) PE=2 SV=1
EVM0002590.1	Probable WRKY transcription factor 70 GN=WRKY70 OS=Arabidopsis thaliana (Mouse-ear cress) PE=2 SV=1
EVM0000156.1	Protein PHR1-LIKE 1 GN=PHL1 OS=Arabidopsis thaliana (Mouse-ear cress) PE=1 SV=1
EVM0019680.1	Transcription factor bHLH140 GN=T10O8.20 OS=Arabidopsis thaliana (Mouse-ear cress) PE=3 SV=1
EVM0002771.1	Probable WRKY transcription factor 70 GN=WRKY70 OS=Arabidopsis thaliana (Mouse-ear cress) PE=2 SV=1
MSTRG.8995.5	Nuclear transcription factor Y subunit B-8 GN=NFYB8 OS=Arabidopsis thaliana (Mouse-ear cress) PE=2 SV=1
MSTRG.9491.27	Probable WRKY transcription factor 50 GN=WRKY50 OS=Arabidopsis thaliana (Mouse-ear cress) PE=2 SV=1
EVM0001115.1	Transcription factor MYC2 GN=At1g32640 OS=Arabidopsis thaliana (Mouse-ear cress) PE=1 SV=2
EVM0016821.1	Heat stress transcription factor A-8 GN=T23K23.18 OS=Arabidopsis thaliana (Mouse-ear cress) PE=2 SV=1

## Sheet: groupII
t_name
EVM0001991.1	Transcription factor MYB86 GN=F21E10.4 OS=Arabidopsis thaliana (Mouse-ear cress) PE=2 SV=1
EVM0005553.1	Transcription factor MYB86 GN=F21E10.4 OS=Arabidopsis thaliana (Mouse-ear cress) PE=2 SV=1
EVM0009992.1	Myb-related protein MYBAS1 GN=MYBAS1 OS=Oryza sativa subsp. japonica (Rice) PE=2 SV=1
EVM0018895.1	Ethylene-responsive transcription factor RAP2-11 GN=T29J13.210 OS=Arabidopsis thaliana (Mouse-ear cress) PE=2 SV=1
MSTRG.10965.1	Myb-related protein Myb4 GN=OSJNBa0073E02.6 OS=Oryza sativa subsp. japonica (Rice) PE=2 SV=2
EVM0019497.1	Transcription factor MYB108 GN=F5E6.18 OS=Arabidopsis thaliana (Mouse-ear cress) PE=1 SV=1
MSTRG.12390.1	Probable UDP-N-acetylglucosamine--peptide N-acetylglucosaminyltransferase SEC GN=SEC OS=Arabidopsis thaliana (Mouse-ear cress) PE=2 SV=1
EVM0007239.1	Probable WRKY transcription factor 19 GN=WRKY19 OS=Arabidopsis thaliana (Mouse-ear cress) PE=2 SV=1
MSTRG.12915.5	Transcription factor TGA7 GN=F28K19.13 OS=Arabidopsis thaliana (Mouse-ear cress) PE=1 SV=1
EVM0005614.1	Transcription factor GTE1 GN=F19I3.13 OS=Arabidopsis thaliana (Mouse-ear cress) PE=2 SV=1
MSTRG.13582.1	Myb/SANT-like DNA-binding domain
EVM0019044.1	Probable WRKY transcription factor 75 GN=WRKY75 OS=Arabidopsis thaliana (Mouse-ear cress) PE=2 SV=1
EVM0004822.1	Probable WRKY transcription factor 75 GN=WRKY75 OS=Arabidopsis thaliana (Mouse-ear cress) PE=2 SV=1
EVM0004495.1	Probable WRKY transcription factor 42 GN=WRKY42 OS=Arabidopsis thaliana (Mouse-ear cress) PE=2 SV=1
EVM0015612.1	NAC transcription factor ONAC010 GN=ONAC010 OS=Oryza sativa subsp. indica (Rice) PE=3 SV=1
MSTRG.16809.1	Mediator of RNA polymerase II transcription subunit 10b GN=T24P13.4 OS=Arabidopsis thaliana (Mouse-ear cress) PE=1 SV=1
MSTRG.18067.1	Probable WRKY transcription factor 75 GN=WRKY75 OS=Arabidopsis thaliana (Mouse-ear cress) PE=2 SV=1
MSTRG.1936.5	WRKY transcription factor 1 OS=Arabidopsis thaliana (Mouse-ear cress) PE=1 SV=1
EVM0021601.1	Probable WRKY transcription factor 40 GN=WRKY40 OS=Arabidopsis thaliana (Mouse-ear cress) PE=1 SV=1
MSTRG.19805.2	NAC transcription factor 25 GN=At1g61110 OS=Arabidopsis thaliana (Mouse-ear cress) PE=2 SV=1
EVM0013518.1	Transcription repressor MYB5 GN=MYB5 OS=Arabidopsis thaliana (Mouse-ear cress) PE=1 SV=1
EVM0012930.1	Uncharacterized protein At3g50808 GN=At3g50808 OS=Arabidopsis thaliana (Mouse-ear cress) PE=4 SV=1
MSTRG.3540.6	Agamous-like MADS-box protein AGL19 GN=AGL19 OS=Arabidopsis thaliana (Mouse-ear cress) PE=1 SV=1
EVM0023741.1	Transcription factor GTE10 GN=K9H21.2/K9H21.3 OS=Arabidopsis thaliana (Mouse-ear cress) PE=1 SV=2
MSTRG.55.1	Transcription factor DIVARICATA GN=DIVARICATA OS=Antirrhinum majus (Garden snapdragon) PE=2 SV=1
EVM0008758.1	Nodulation-signaling pathway 2 protein GN=NSP2 OS=Medicago truncatula (Barrel medic) PE=1 SV=1
EVM0000392.1	Nuclear transcription factor Y subunit B-3 OS=Arabidopsis thaliana (Mouse-ear cress) PE=2 SV=1
MSTRG.8489.1	Transcription factor HBP-1b(c1) (Fragment) OS=Triticum aestivum (Wheat) PE=1 SV=2
MSTRG.8489.2	Transcription factor HBP-1b(c1) (Fragment) OS=Triticum aestivum (Wheat) PE=1 SV=2
MSTRG.9029.6	Myb-like DNA-binding domain
MSTRG.9275.1	Transcription factor DIVARICATA GN=DIVARICATA OS=Antirrhinum majus (Garden snapdragon) PE=2 SV=1

## Sheet: groupIII
t_name
EVM0020978.1	Dehydration-responsive element-binding protein 3 GN=F15N18.180 OS=Arabidopsis thaliana (Mouse-ear cress) PE=2 SV=1
EVM0018364.1	Ethylene-responsive transcription factor ERF016 GN=ERF016 OS=Arabidopsis thaliana (Mouse-ear cress) PE=2 SV=1
MSTRG.19007.2	Transcription factor MYB1R1 OS=Solanum tuberosum (Potato) PE=2 SV=1
MSTRG.8995.2	Nuclear transcription factor Y subunit B-8 GN=NFYB8 OS=Arabidopsis thaliana (Mouse-ear cress) PE=2 SV=1
MSTRG.9491.24	Probable WRKY transcription factor 50 GN=WRKY50 OS=Arabidopsis thaliana (Mouse-ear cress) PE=2 SV=1

## Sheet: groupIV
t_name
EVM0007694.1	Ethylene-responsive transcription factor 4 GN=ERF4 OS=Nicotiana tabacum (Common tobacco) PE=1 SV=1
MSTRG.18206.4	Transcription factor bHLH130 GN=T24P15.19 OS=Arabidopsis thaliana (Mouse-ear cress) PE=1 SV=1
EVM0009125.1	Telomere repeat-binding factor 4 GN=At1g17520 OS=Arabidopsis thaliana (Mouse-ear cress) PE=2 SV=2
MSTRG.251.1	Nuclear transcription factor Y subunit B-5 GN=NFYB5 OS=Arabidopsis thaliana (Mouse-ear cress) PE=2 SV=1
MSTRG.3679.1	Protein PHR1-LIKE 1 GN=PHL1 OS=Arabidopsis thaliana (Mouse-ear cress) PE=1 SV=1
MSTRG.445.4	Probable WRKY transcription factor 47 GN=WRKY47 OS=Arabidopsis thaliana (Mouse-ear cress) PE=2 SV=2
EVM0001086.1	Myb family transcription factor APL GN=APL OS=Arabidopsis thaliana (Mouse-ear cress) PE=2 SV=2
EVM0020978.1	Dehydration-responsive element-binding protein 3 GN=F15N18.180 OS=Arabidopsis thaliana (Mouse-ear cress) PE=2 SV=1
MSTRG.16167.1	Transcription factor bHLH35 GN=MUL3.10 OS=Arabidopsis thaliana (Mouse-ear cress) PE=2 SV=1
EVM0020852.1	Scarecrow-like transcription factor PAT1 GN=PAT1 OS=Arabidopsis thaliana (Mouse-ear cress) PE=2 SV=1
EVM0017184.1	Dehydration-responsive element-binding protein 1D GN=MSG15.7 OS=Arabidopsis thaliana (Mouse-ear cress) PE=2 SV=1
EVM0020016.1	Transcription factor ICE1 OS=Arabidopsis thaliana (Mouse-ear cress) PE=1 SV=1
EVM0010871.1	Heat stress transcription factor A-3 GN=F17C15.140 OS=Arabidopsis thaliana (Mouse-ear cress) PE=2 SV=2

## Sheet: groupV
t_name
MSTRG.10346.2	Transcription factor bHLH121 GN=MPN9.10 OS=Arabidopsis thaliana (Mouse-ear cress) PE=2 SV=1
MSTRG.11096.2	Transcription factor bHLH128 GN=T20M3.7 OS=Arabidopsis thaliana (Mouse-ear cress) PE=1 SV=1
MSTRG.14445.1	AP2/ERF and B3 domain-containing transcription factor At1g51120 GN=At1g51120 OS=Arabidopsis thaliana (Mouse-ear cress) PE=2 SV=1
EVM0009790.1	Probable WRKY transcription factor 74 GN=WRKY74 OS=Arabidopsis thaliana (Mouse-ear cress) PE=2 SV=2
EVM0007995.1	Transcription factor UNE12 GN=T10P11.13 OS=Arabidopsis thaliana (Mouse-ear cress) PE=2 SV=2
EVM0005228.1	Transcription factor E2FB GN=E2FB OS=Arabidopsis thaliana (Mouse-ear cress) PE=1 SV=1
EVM0002285.1	Myb-related protein Myb4 GN=OSJNBa0073E02.6 OS=Oryza sativa subsp. japonica (Rice) PE=2 SV=2
MSTRG.1797.1	Scarecrow-like protein 32 GN=SCL32 OS=Arabidopsis thaliana (Mouse-ear cress) PE=2 SV=1
EVM0020858.1	Transcription factor CPC GN=CPC OS=Arabidopsis thaliana (Mouse-ear cress) PE=1 SV=1
EVM0023356.1	Ethylene-responsive transcription factor RAP2-12 GN=T18A20.14 OS=Arabidopsis thaliana (Mouse-ear cress) PE=1 SV=1
EVM0023195.1	Scarecrow-like transcription factor PAT1 GN=PAT1 OS=Arabidopsis thaliana (Mouse-ear cress) PE=2 SV=1
EVM0008807.1	Scarecrow-like transcription factor PAT1 GN=PAT1 OS=Arabidopsis thaliana (Mouse-ear cress) PE=2 SV=1
EVM0012923.1	Transcription factor UNE10 GN=F6N15.11 OS=Arabidopsis thaliana (Mouse-ear cress) PE=2 SV=1
EVM0007134.1	Probable WRKY transcription factor 13 GN=WRKY13 OS=Arabidopsis thaliana (Mouse-ear cress) PE=2 SV=1
EVM0024122.1	Ethylene-responsive transcription factor ERF010 GN=ERF010 OS=Arabidopsis thaliana (Mouse-ear cress) PE=2 SV=1
MSTRG.3679.5	Protein PHR1-LIKE 1 GN=PHL1 OS=Arabidopsis thaliana (Mouse-ear cress) PE=1 SV=1
EVM0016900.1	Transcription factor DIVARICATA GN=DIVARICATA OS=Antirrhinum majus (Garden snapdragon) PE=2 SV=1
MSTRG.5664.1	Transcription factor TCP19 GN=TCP19 OS=Arabidopsis thaliana (Mouse-ear cress) PE=2 SV=1
MSTRG.5664.5	Transcription factor TCP19 GN=TCP19 OS=Arabidopsis thaliana (Mouse-ear cress) PE=2 SV=1
EVM0014364.1	Myb-related protein Zm1 OS=Zea mays (Maize) PE=2 SV=1
MSTRG.7358.3	Probable WRKY transcription factor 2 GN=WRKY2 OS=Arabidopsis thaliana (Mouse-ear cress) PE=2 SV=1
MSTRG.7561.1	Ethylene-responsive transcription factor 3 OS=Arabidopsis thaliana (Mouse-ear cress) PE=1 SV=1
MSTRG.7977.1	Transcription factor TCP4 GN=K15M2.17 OS=Arabidopsis thaliana (Mouse-ear cress) PE=2 SV=1
