# Supplementary material for: Transcriptome and physiological analyses provide insights into the leaf epicuticular wax accumulation mechanism in yellowhorn
Source: Hortic Res. 2021 Jun 1;8:134. doi: 10.1038/s41438-021-00564-5 (PMC8167135; doi:10.1038/s41438-021-00564-5)
Supplement: Supplementary file 8 — Supplementary TableS3 [file 41438_2021_564_MOESM8_ESM.xlsx]

## Sheet: structural genes
name	Degree	Pfam
EVM0007339.1	31	Non-specific lipid-transfer protein-like protein At2g13820 (Precursor) GN=At2g13820 OS=Arabidopsis thaliana (Mouse-ear cress) PE=1 SV=1
MSTRG.5383.1	28	Heat stress transcription factor B-3 GN=T32G6.21 OS=Arabidopsis thaliana (Mouse-ear cress) PE=2 SV=1
EVM0006357.1	27	ABC transporter G family member 24 GN=F12M16.28 OS=Arabidopsis thaliana (Mouse-ear cress) PE=2 SV=2
EVM0007349.1	27	Heat stress transcription factor B-3 GN=T32G6.21 OS=Arabidopsis thaliana (Mouse-ear cress) PE=2 SV=2
MSTRG.15995.1	25	3-ketoacyl-CoA synthase 11 GN=KCS11 OS=Arabidopsis thaliana (Mouse-ear cress) PE=2 SV=1
EVM0011499.1	22	Protein YLS3 (Precursor) GN=YLS3 OS=Arabidopsis thaliana (Mouse-ear cress) PE=2 SV=1
MSTRG.14441.2	22	Omega-6 fatty acid desaturase, chloroplastic (Precursor) OS=Glycine max (Soybean) PE=2 SV=1
MSTRG.20448.1	16	ABC transporter A family member 8 GN=T23J7.120 OS=Arabidopsis thaliana (Mouse-ear cress) PE=2 SV=3
EVM0013460.1	14	ABC transporter A family member 2 GN=T23J7.60 OS=Arabidopsis thaliana (Mouse-ear cress) PE=2 SV=1
EVM0023195.1	14	PAT1 protein {ECO:0000313|EMBL:AHC30883.1} (Fragment) OS=Dimocarpus longan PE=2 SV=1
MSTRG.19480.2	12	Non-specific lipid-transfer protein (Precursor) OS=Prunus avium (Cherry) PE=1 SV=1
EVM0008845.1	11	Alcohol dehydrogenase-like 6 GN=At5g24760 OS=Arabidopsis thaliana (Mouse-ear cress) PE=2 SV=2
MSTRG.19019.16	11	ABC transporter G family member 36 GN=F23H11.19 OS=Arabidopsis thaliana (Mouse-ear cress) PE=1 SV=1
EVM0014003.1	6	Acyl-CoA-binding domain-containing protein 3 (Precursor) GN=ACBP3 OS=Arabidopsis thaliana (Mouse-ear cress) PE=1 SV=1
MSTRG.338.1	5	Protein DEHYDRATION-INDUCED 19 homolog 3 GN=DI19-3 OS=Arabidopsis thaliana (Mouse-ear cress) PE=1 SV=1
MSTRG.3340.2	5	Very-long-chain (3R)-3-hydroxyacyl-CoA dehydratase PASTICCINO 2A OS=Oryza sativa subsp. japonica (Rice) PE=2 SV=2
EVM0004828.1	4	Small heat shock protein, chloroplastic (Precursor) GN=HSP23 OS=Oxybasis rubra (Red goosefoot) PE=2 SV=1
EVM0004772.1	4	Universal stress protein A-like protein GN=At3g01520 OS=Arabidopsis thaliana (Mouse-ear cress) PE=1 SV=2
EVM0017924.1	4	Long chain acyl-CoA synthetase 7, peroxisomal GN=LACS7 OS=Arabidopsis thaliana (Mouse-ear cress) PE=1 SV=2
EVM0000417.1	3	Delta(8)-fatty-acid desaturase 2 GN=SLD2 OS=Arabidopsis thaliana (Mouse-ear cress) PE=1 SV=1
MSTRG.4601.1	2	Peroxisomal acyl-coenzyme A oxidase 1 GN=ACX1 OS=Arabidopsis thaliana (Mouse-ear cress) PE=1 SV=1

## Sheet: TFs
name	Degree	GO	Pfam
EVM0005334.1	34	Helix-loop-helix DNA-binding domain	Transcription factor bHLH35 GN=MUL3.10 OS=Arabidopsis thaliana (Mouse-ear cress) PE=2 SV=2
EVM0001115.1	33	bHLH-MYC and R2R3-MYB transcription factors N-terminal	Transcription factor MYC2 GN=At1g32640 OS=Arabidopsis thaliana (Mouse-ear cress) PE=1 SV=2
MSTRG.15531.2	33	Myb-like DNA-binding domain	Myb-related protein Myb4 GN=OSJNBa0073E02.6 OS=Oryza sativa subsp. japonica (Rice) PE=2 SV=4
EVM0019044.1	33	WRKY DNA -binding domain	Probable WRKY transcription factor 75 GN=WRKY75 OS=Arabidopsis thaliana (Mouse-ear cress) PE=2 SV=1
EVM0002211.1	29	Dof domain, zinc finger	Dof zinc finger protein DOF1.5 GN=F28N24.35 OS=Arabidopsis thaliana (Mouse-ear cress) PE=1 SV=1
MSTRG.18067.1	29	WRKY DNA -binding domain	Probable WRKY transcription factor 75 GN=WRKY75 OS=Arabidopsis thaliana (Mouse-ear cress) PE=2 SV=1
EVM0004822.1	26	WRKY DNA -binding domain	Probable WRKY transcription factor 75 GN=WRKY75 OS=Arabidopsis thaliana (Mouse-ear cress) PE=2 SV=1
EVM0019497.1	26	Myb-like DNA-binding domain	Transcription factor MYB108 GN=F5E6.18 OS=Arabidopsis thaliana (Mouse-ear cress) PE=1 SV=1
EVM0004172.1	25	Basic region leucine zipper	bZIP transcription factor 60 GN=BZIP60 OS=Arabidopsis thaliana (Mouse-ear cress) PE=2 SV=1
EVM0005553.1	25	Myb-like DNA-binding domain	Transcription factor MYB86 GN=F21E10.4 OS=Arabidopsis thaliana (Mouse-ear cress) PE=2 SV=1
EVM0001991.1	25	Myb-like DNA-binding domain	Transcription factor MYB86 GN=F21E10.4 OS=Arabidopsis thaliana (Mouse-ear cress) PE=2 SV=1
EVM0013115.1	25	Myb-like DNA-binding domain	Transcription factor MYB3 GN=MYB3 OS=Arabidopsis thaliana (Mouse-ear cress) PE=1 SV=1
MSTRG.12038.2	25	WRKY DNA -binding domain	Probable WRKY transcription factor 50 GN=WRKY50 OS=Arabidopsis thaliana (Mouse-ear cress) PE=2 SV=1
EVM0022609.1	23	WRKY DNA -binding domain	Probable WRKY transcription factor 50 GN=WRKY50 OS=Arabidopsis thaliana (Mouse-ear cress) PE=2 SV=2
EVM0002171.1	22	AP2 domain	Ethylene-responsive transcription factor 1B GN=K14B15.15 OS=Arabidopsis thaliana (Mouse-ear cress) PE=1 SV=2
MSTRG.55.1	22	Myb-like DNA-binding domain	Transcription factor DIVARICATA GN=DIVARICATA OS=Antirrhinum majus (Garden snapdragon) PE=2 SV=1
MSTRG.2579.1	22	WRKY DNA -binding domain	Probable WRKY transcription factor 51 GN=WRKY51 OS=Arabidopsis thaliana (Mouse-ear cress) PE=2 SV=1
EVM0009683.1	21	Myb-like DNA-binding domain	Putative Myb family transcription factor At1g14600 GN=At1g14600 OS=Arabidopsis thaliana (Mouse-ear cress) PE=2 SV=2
EVM0002771.1	20	WRKY DNA -binding domain	Probable WRKY transcription factor 70 GN=WRKY70 OS=Arabidopsis thaliana (Mouse-ear cress) PE=2 SV=1
EVM0022966.1	20	Molecular Function: ATP binding (GO:0005524);; Biological Process: obsolete ATP catabolic process (GO:0006200);; Molecular Function: ATPase activity (GO:0016887);;	ABC transporter A family member 7 GN=T23J7.110 OS=Arabidopsis thaliana (Mouse-ear cress) PE=3 SV=2
EVM0000751.1	19	Myb-like DNA-binding domain	Myb-related protein Myb4 GN=OSJNBa0073E02.6 OS=Oryza sativa subsp. japonica (Rice) PE=2 SV=2
EVM0008807.1	19	GRAS domain family	Scarecrow-like transcription factor PAT1 GN=PAT1 OS=Arabidopsis thaliana (Mouse-ear cress) PE=2 SV=1
EVM0005850.1	19	AP2 domain	Ethylene-responsive transcription factor ERF021 GN=ERF021 OS=Arabidopsis thaliana (Mouse-ear cress) PE=2 SV=1
EVM0004495.1	19	WRKY DNA -binding domain	Probable WRKY transcription factor 42 GN=WRKY42 OS=Arabidopsis thaliana (Mouse-ear cress) PE=2 SV=1
EVM0021601.1	19	WRKY DNA -binding domain	Probable WRKY transcription factor 40 GN=WRKY40 OS=Arabidopsis thaliana (Mouse-ear cress) PE=1 SV=1
MSTRG.4897.1	18	Myb-like DNA-binding domain	Transcription factor MYB108 GN=F5E6.18 OS=Arabidopsis thaliana (Mouse-ear cress) PE=1 SV=1
MSTRG.10965.1	18	Myb-like DNA-binding domain	Myb-related protein Myb4 GN=OSJNBa0073E02.6 OS=Oryza sativa subsp. japonica (Rice) PE=2 SV=2
EVM0002590.1	17	WRKY DNA -binding domain	Probable WRKY transcription factor 70 GN=WRKY70 OS=Arabidopsis thaliana (Mouse-ear cress) PE=2 SV=1
EVM0006174.1	17	Myb-like DNA-binding domain	Two-component response regulator-like APRR2 GN=T6K21.200 OS=Arabidopsis thaliana (Mouse-ear cress) PE=2 SV=2
MSTRG.9275.1	17	Myb-like DNA-binding domain	Transcription factor DIVARICATA GN=DIVARICATA OS=Antirrhinum majus (Garden snapdragon) PE=2 SV=1
EVM0000589.1	15	Helix-loop-helix DNA-binding domain	Transcription factor bHLH35 GN=MUL3.10 OS=Arabidopsis thaliana (Mouse-ear cress) PE=2 SV=2
EVM0004271.1	13	Helix-loop-helix DNA-binding domain	Transcription factor bHLH36 GN=MIO24.9 OS=Arabidopsis thaliana (Mouse-ear cress) PE=2 SV=1
EVM0015874.1	13	WRKY DNA -binding domain	WRKY transcription factor 6 GN=WRKY6 OS=Arabidopsis thaliana (Mouse-ear cress) PE=1 SV=1
EVM0023676.1	12	Myb-like DNA-binding domain	Transcription factor MYB1R1 OS=Solanum tuberosum (Potato) PE=2 SV=1
MSTRG.168.1	12	Seed dormancy control	Transcription factor HBP-1b(c1) (Fragment) OS=Triticum aestivum (Wheat) PE=1 SV=2
MSTRG.13092.1	11	SRF-type transcription factor (DNA-binding and dimerisation domain)	MADS-box protein JOINTLESS GN=J OS=Solanum lycopersicum (Tomato) PE=1 SV=1
EVM0001843.1	9	AP2 domain	Ethylene-responsive transcription factor 2 GN=ERF2 OS=Nicotiana sylvestris (Wood tobacco) PE=2 SV=1
EVM0006642.1	8	AP2 domain	Ethylene-responsive transcription factor 2 GN=ERF2 OS=Nicotiana sylvestris (Wood tobacco) PE=2 SV=1
EVM0012930.1	8	PLATZ transcription factor	Uncharacterized protein At3g50808 GN=At3g50808 OS=Arabidopsis thaliana (Mouse-ear cress) PE=4 SV=1
MSTRG.16378.2	8	Helix-loop-helix DNA-binding domain	Transcription factor bHLH35 GN=MUL3.10 OS=Arabidopsis thaliana (Mouse-ear cress) PE=2 SV=1
EVM0020016.1	8	Biological Process: guard mother cell differentiation (GO:0010444);; Molecular Function: protein dimerization activity (GO:0046983);; Biological Process: response to freezing (GO:0050826);;	Transcription factor ICE1 OS=Arabidopsis thaliana (Mouse-ear cress) PE=1 SV=1
EVM0009790.1	6	WRKY DNA -binding domain	Probable WRKY transcription factor 74 GN=WRKY74 OS=Arabidopsis thaliana (Mouse-ear cress) PE=2 SV=2
MSTRG.5664.5	6	TCP family transcription factor	Transcription factor TCP19 GN=TCP19 OS=Arabidopsis thaliana (Mouse-ear cress) PE=2 SV=2
MSTRG.7977.1	5	TCP family transcription factor	Transcription factor TCP4 GN=K15M2.17 OS=Arabidopsis thaliana (Mouse-ear cress) PE=2 SV=1
EVM0011539.1	2	WRKY DNA -binding domain	Probable WRKY transcription factor 19 GN=WRKY19 OS=Arabidopsis thaliana (Mouse-ear cress) PE=2 SV=1
MSTRG.9626.2	1	Myb/SANT-like DNA-binding domain	Uncharacterized protein At2g29880 GN=At2g29880 OS=Arabidopsis thaliana (Mouse-ear cress) PE=2 SV=1
