# Supplementary material for: Transcriptome and physiological analyses provide insights into the leaf epicuticular wax accumulation mechanism in yellowhorn
Source: Hortic Res. 2021 Jun 1;8:134. doi: 10.1038/s41438-021-00564-5 (PMC8167135; doi:10.1038/s41438-021-00564-5)
Supplement: Supplementary file 9 — Supplementary TableS4 [file 41438_2021_564_MOESM9_ESM.xlsx]

## Sheet: Sheet1
GeneID			Primer Sequence
MSTRG.1991.2	Forward	5'-3'	GAAGAGAAGAGTTGCCGAGTTGGG
	Reverse	5'-3'	TTGCAGCGACAGTGAGAACCATC
MSTRG.6951.2	Forward	5'-3'	GGCGAGGAGGAGGAGGATGTG
	Reverse	5'-3'	AGGAGTCACCGTCACGTAACCG
EVM0020978.1	Forward	5'-3'	ACATCCATCGTCGTCTTCGCAATC
	Reverse	5'-3'	TCCACTATCTCGCACAGCTCCTC
EVM0018364.1	Forward	5'-3'	GAACAAGCGGAGTCGTCATCGG
	Reverse	5'-3'	TCTCGGCGGTGTCGTAGGAAC
EVM0019328.1	Forward	5'-3'	GGAGACTTGCCACTGGAACTTGC
	Reverse	5'-3'	AGCCAAGACTTTGCGAGACAAGG
EVM0023021.1	Forward	5'-3'	GTAGGCCGTCGGTGACAAAGC
	Reverse	5'-3'	GCAGGCAACATCGGTGACTCC
