# Supplementary material for: Transcriptome and physiological analyses provide insights into the leaf epicuticular wax accumulation mechanism in yellowhorn
Source: Hortic Res. 2021 Jun 1;8:134. doi: 10.1038/s41438-021-00564-5 (PMC8167135; doi:10.1038/s41438-021-00564-5)
Supplement: Supplementary file 10 — Response Additional File1 [file 41438_2021_564_MOESM10_ESM.xlsx]

## Sheet: Sheet1
Group	number	δ13C/‰ max	δ13C/‰ min	δ13C/‰ average	wax thickness(μm)
extremely drought-sensitive group (EDS）	10	-30	-31	-30.32	2.8
drought-sensitive group (DS）	86	-29	-29.96	-29.36	4.04
medium drought response group (MDR）	105	-28.02	-28	-28.57	4.15
drought-tolerant group (DT）	31	-27.09	-27	-27.67	4.25
extremely drought-tolerant group (EDT）	10	-26.29	-26.95	-26.6	5.25
